# Supplementary material for: In Silico and In Vitro Evaluation of Some Amidine Derivatives as Hit Compounds towards Development of Inhibitors against Coronavirus Diseases
Source: Viruses. 2023 May 15;15(5):1171. doi: 10.3390/v15051171 (PMC10223987; doi:10.3390/v15051171)
Supplement: Supplementary file 1 [file viruses-15-01171-s001.zip]

Archive with 1 entries (1 files):
- viruses-2304140-supplementary.pdf
